# Supplementary material for: Mapping the Oxford Shoulder Score onto the EQ-5D utility index
Source: Qual Life Res. 2022 Sep 28;32(2):507–18. doi: 10.1007/s11136-022-03262-4 (PMC9911508; doi:10.1007/s11136-022-03262-4)
Supplement: Supplementary file 4 — Supplementary file4 (XLSX 84 KB) [file 11136_2022_3262_MOESM4_ESM.xlsx]

## Sheet: Sheet1
Variance-covariance matrices for models
OLS:
	(Intercept)	OS
(Intercept)	6.61579e-05	-1.76329e-06
OS	-1.76329e-06	5.25678e-08
Linear splines:
	(Intercept)	bs(OS, knots = c(imin, jmin), degree = 1)1	bs(OS, knots = c(imin, jmin), degree = 1)2	bs(OS, knots = c(imin, jmin), degree = 1)3
(Intercept)	0.00023954	-0.000279105	-0.000228015	-0.000242992
bs(OS, knots = c(imin, jmin), degree = 1)1	-0.000279105	0.000355526	0.000256842	0.000285771
bs(OS, knots = c(imin, jmin), degree = 1)2	-0.000228015	0.000256842	0.000248566	0.00022186
bs(OS, knots = c(imin, jmin), degree = 1)3	-0.000242992	0.000285771	0.00022186	0.000291763
Polynomial (cubic):
	(Intercept)	OS	I(OS^2)	I(OS^3)
(Intercept)	0.000805904	-9.65848e-05	3.40666e-06	-3.67601e-08
OS	-9.65848e-05	1.29356e-05	-4.86005e-07	5.46107e-09
I(OS^2)	3.40666e-06	-4.86005e-07	1.90217e-08	-2.19844e-10
I(OS^3)	-3.67601e-08	5.46107e-09	-2.19844e-10	2.59297e-12
Cubic splines:
	(Intercept)	bs(OS, knots = c(imincub), degree = 3)1	bs(OS, knots = c(imincub), degree = 3)2	bs(OS, knots = c(imincub), degree = 3)3	bs(OS, knots = c(imincub), degree = 3)4
(Intercept)	0.00180136	-0.00247362	-0.00132983	-0.00196731	-0.00176794
bs(OS, knots = c(imincub), degree = 3)1	-0.00247362	0.00377431	0.00149759	0.00283079	0.00239998
bs(OS, knots = c(imincub), degree = 3)2	-0.00132983	0.00149759	0.00144024	0.00123423	0.00135654
bs(OS, knots = c(imincub), degree = 3)3	-0.00196731	0.00283079	0.00123423	0.00231586	0.00188309
bs(OS, knots = c(imincub), degree = 3)4	-0.00176794	0.00239998	0.00135654	0.00188309	0.00178233
Categorical:
	(Intercept)	WorstPain	Dressing	PublicTrans	KnifeAndFork	Shopping	FoodPlate	UsualPain	WashandDry	PainWork	PainNight
(Intercept)	0.000180924	-5.44175e-06	-7.92204e-06	-2.04208e-05	-3.71628e-05	4.78205e-06	6.56018e-07	5.82854e-06	7.10002e-06	1.66973e-06	5.14365e-06
WorstPain	-5.44175e-06	1.92689e-05	-4.23832e-06	-2.44811e-07	4.85287e-07	4.13993e-07	4.13856e-07	-6.39259e-06	-1.31324e-07	-3.04705e-06	-3.76475e-06
Dressing	-7.92204e-06	-4.23832e-06	2.53684e-05	-5.26199e-06	-8.37415e-07	-1.9866e-06	-2.23746e-07	-1.19611e-06	-6.26008e-06	-2.31016e-06	-1.48376e-06
PublicTrans	-2.04208e-05	-2.44811e-07	-5.26199e-06	2.20379e-05	-4.31458e-06	-1.57333e-06	-1.60802e-06	2.51036e-08	-2.63902e-06	-9.86475e-07	-5.9986e-07
KnifeAndFork	-3.71628e-05	4.85287e-07	-8.37415e-07	-4.31458e-06	2.42468e-05	-1.78274e-06	-6.0476e-06	8.02257e-07	-3.47811e-06	-8.01688e-07	6.73877e-07
Shopping	4.78205e-06	4.13993e-07	-1.9866e-06	-1.57333e-06	-1.78274e-06	1.44716e-05	-6.38192e-06	-7.62557e-07	-7.75229e-07	-2.65522e-06	-1.37181e-08
FoodPlate	6.56018e-07	4.13856e-07	-2.23746e-07	-1.60802e-06	-6.0476e-06	-6.38192e-06	1.6696e-05	-8.83675e-07	-2.19255e-06	-5.56169e-07	4.86116e-07
UsualPain	5.82854e-06	-6.39259e-06	-1.19611e-06	2.51036e-08	8.02257e-07	-7.62557e-07	-8.83675e-07	1.375e-05	-2.72649e-07	-2.95542e-06	-2.39447e-06
WashandDry	7.10002e-06	-1.31324e-07	-6.26008e-06	-2.63902e-06	-3.47811e-06	-7.75229e-07	-2.19255e-06	-2.72649e-07	1.68991e-05	-2.38123e-06	-9.63662e-07
PainWork	1.66973e-06	-3.04705e-06	-2.31016e-06	-9.86475e-07	-8.01688e-07	-2.65522e-06	-5.56169e-07	-2.95542e-06	-2.38123e-06	1.71111e-05	-1.53299e-06
PainNight	5.14365e-06	-3.76475e-06	-1.48376e-06	-5.9986e-07	6.73877e-07	-1.37181e-08	4.86116e-07	-2.39447e-06	-9.63662e-07	-1.53299e-06	8.60555e-06
Two-part:
Logistic component:
	(Intercept)	OS
(Intercept)	0.470056	-0.0104659
OS	-0.0104659	0.000234133
Linear component:
	(Intercept)	OS
(Intercept)	7.7766e-05	-2.20949e-06
OS	-2.20949e-06	7.06936e-08
Tobit:
	(Intercept):1	(Intercept):2	OS
(Intercept):1	8.651e-05	9.60267e-07	-2.33212e-06
(Intercept):2	9.60267e-07	0.000114119	5.36588e-08
OS	-2.33212e-06	5.36588e-08	7.05762e-08
ALDVMM:
	Comp1_beta_(Intercept)	Compe1_beta_OS	Comp2_beta_(Intercept)	Comp2_beta_OS	Comp1_delta_(Intercept)	Comp1_delta_OS	Comp1_Insigma	Comp2_Insigma
Comp1_beta_(Intercept)	0.000194501	-6.24538e-06	-4.13769e-05	4.39881e-06	0.00123679	-6.79002e-05	-0.000255529	-3.75367e-05
Compe1_beta_OS	-6.24538e-06	2.09837e-07	2.06095e-06	-1.7892e-07	-4.59521e-05	2.46332e-06	9.09497e-06	7.09061e-07
Comp2_beta_(Intercept)	-4.13769e-05	2.06095e-06	0.00120514	-3.74865e-05	-0.00102937	2.78786e-05	2.15463e-05	-0.000580248
Comp2_beta_OS	4.39881e-06	-1.7892e-07	-3.74865e-05	1.37563e-06	5.34047e-05	-2.2695e-06	-7.34207e-06	2.21778e-05
Comp1_delta_(Intercept)	0.00123679	-4.59521e-05	-0.00102937	5.34047e-05	0.0409075	-0.00152026	-0.00304247	-0.00105233
Comp1_delta_OS	-6.79002e-05	2.46332e-06	2.78786e-05	-2.2695e-06	-0.00152026	6.5266e-05	0.000168705	5.30581e-05
Comp1_Insigma	-0.000255529	9.09497e-06	2.15463e-05	-7.34207e-06	-0.00304247	0.000168705	0.00121663	6.96683e-05
Comp2_Insigma	-3.75367e-05	7.09061e-07	-0.000580248	2.21778e-05	-0.00105233	5.30581e-05	6.96683e-05	0.00135276
Ordered logistic regression model:
MO:
	WorstPain	Dressing	PublicTrans	KnifeAndFork	Shopping	FoodPlate	BrushHair	UsualPain	Wardrobe	WashandDry	PainWork	PainNight	1|2	2|3
WorstPain	0.00501392	-0.00105836	-9.62382e-05	8.409e-05	-6.14731e-06	8.62799e-05	-1.89488e-06	-0.0017791	-1.47234e-05	8.84086e-05	-0.000734123	-0.00093586	0.00136282	0.00166062
Dressing	-0.00105836	0.00645061	-0.00106539	-0.00031291	-0.000426611	-5.26857e-05	-0.000536103	-0.000249351	-0.000598187	-0.0010083	-0.000349623	-0.00025936	0.00272494	0.00284863
PublicTrans	-9.62382e-05	-0.00106539	0.00468472	-0.000801867	-6.36102e-05	-0.000239736	-0.000165187	-4.84141e-05	-0.000105842	-0.000582437	-0.000150231	-0.000169057	0.00487697	0.00424154
KnifeAndFork	8.409e-05	-0.00031291	-0.000801867	0.00533786	-0.000246344	-0.00108307	-0.000320077	0.00029712	5.80452e-05	-0.000872678	-0.000155754	0.000124302	0.00884392	0.00850987
Shopping	-6.14731e-06	-0.000426611	-6.36102e-05	-0.000246344	0.00283083	-0.00114093	-4.07758e-05	-0.000125093	-0.000292697	1.28886e-05	-0.000499649	-4.4366e-05	-0.00037302	-0.000985424
FoodPlate	8.62799e-05	-5.26857e-05	-0.000239736	-0.00108307	-0.00114093	0.00329416	-0.000197958	-0.000150187	-0.000244268	-0.000367685	-9.9162e-06	5.45266e-05	-9.19261e-05	-0.00055011
BrushHair	-1.89488e-06	-0.000536103	-0.000165187	-0.000320077	-4.07758e-05	-0.000197958	0.00349917	-7.15609e-05	-0.00158212	-0.000614188	-0.000176444	2.97798e-06	-0.00102012	-0.000937003
UsualPain	-0.0017791	-0.000249351	-4.84141e-05	0.00029712	-0.000125093	-0.000150187	-7.15609e-05	0.00339156	-0.000206208	-4.78404e-05	-0.00060081	-0.000486988	-0.00146397	-0.00146148
Wardrobe	-1.47234e-05	-0.000598187	-0.000105842	5.80452e-05	-0.000292697	-0.000244268	-0.00158212	-0.000206208	0.003857	-0.000718649	-0.000491066	-5.90725e-05	-0.00173107	-0.00159789
WashandDry	8.84086e-05	-0.0010083	-0.000582437	-0.000872678	1.28886e-05	-0.000367685	-0.000614188	-4.78404e-05	-0.000718649	0.00439359	-0.000317422	-0.000213257	-0.000542197	-0.000654801
PainWork	-0.000734123	-0.000349623	-0.000150231	-0.000155754	-0.000499649	-9.9162e-06	-0.000176444	-0.00060081	-0.000491066	-0.000317422	0.00386225	-0.00026714	0.0001015	0.000130535
PainNight	-0.00093586	-0.00025936	-0.000169057	0.000124302	-4.4366e-05	5.45266e-05	2.97798e-06	-0.000486988	-5.90725e-05	-0.000213257	-0.00026714	0.00199022	-0.00121619	-0.0010544
1|2	0.00136282	0.00272494	0.00487697	0.00884392	-0.00037302	-9.19261e-05	-0.00102012	-0.00146397	-0.00173107	-0.000542197	0.0001015	-0.00121619	0.0450953	0.0395749
2|3	0.00166062	0.00284863	0.00424154	0.00850987	-0.000985424	-0.00055011	-0.000937003	-0.00146148	-0.00159789	-0.000654801	0.000130535	-0.0010544	0.0395749	0.535707
SC:
	WorstPain	Dressing	PublicTrans	KnifeAndFork	Shopping	FoodPlate	BrushHair	UsualPain	Wardrobe	WashandDry	PainWork	PainNight	1|2	2|3
WorstPain	0.0066135	-0.00151055	3.30351e-07	-4.7065e-05	6.11388e-05	9.52702e-05	9.23098e-05	-0.00248239	-4.64698e-05	7.38049e-05	-0.000864712	-0.00122467	0.00129267	0.00210737
Dressing	-0.00151055	0.00769449	-0.00112504	-0.000321741	-0.000228021	0.000172301	-0.000505474	-0.000649847	-0.000649984	-0.000877511	-0.000362559	-0.000228656	0.00562157	0.00304294
PublicTrans	3.30351e-07	-0.00112504	0.00541204	-0.000974051	-0.000257788	-0.000348348	-0.000177896	-3.10224e-05	-0.000200326	-0.000678059	-8.72978e-05	-0.000178963	0.0056949	0.0051992
KnifeAndFork	-4.7065e-05	-0.000321741	-0.000974051	0.00719485	-0.000312578	-0.00122272	-0.000435077	0.000488146	-5.02687e-05	-0.00081994	-0.000265598	9.26083e-05	0.0141467	0.00923169
Shopping	6.11388e-05	-0.000228021	-0.000257788	-0.000312578	0.00332344	-0.00149962	7.7609e-05	-0.00030549	-0.00030012	7.27756e-05	-0.000495382	5.68747e-05	0.000207184	-0.000767095
FoodPlate	9.52702e-05	0.000172301	-0.000348348	-0.00122272	-0.00149962	0.00399001	-0.000229025	-0.000255102	-0.00027297	-0.000320852	3.10965e-05	9.44016e-05	0.000978283	-0.000188709
BrushHair	9.23098e-05	-0.000505474	-0.000177896	-0.000435077	7.7609e-05	-0.000229025	0.00383903	-0.000193525	-0.00179563	-0.000644636	-0.000171036	2.11195e-05	-0.00105365	-0.00080682
UsualPain	-0.00248239	-0.000649847	-3.10224e-05	0.000488146	-0.00030549	-0.000255102	-0.000193525	0.00507879	-0.000257211	-0.000141618	-0.000831669	-0.00073596	-0.002817	-0.00179437
Wardrobe	-4.64698e-05	-0.000649984	-0.000200326	-5.02687e-05	-0.00030012	-0.00027297	-0.00179563	-0.000257211	0.00441351	-0.000904098	-0.000588979	1.61463e-05	-0.00270295	-0.00184751
WashandDry	7.38049e-05	-0.000877511	-0.000678059	-0.00081994	7.27756e-05	-0.000320852	-0.000644636	-0.000141618	-0.000904098	0.0049697	-0.000296436	-0.000253249	0.00112855	-0.000811553
PainWork	-0.000864712	-0.000362559	-8.72978e-05	-0.000265598	-0.000495382	3.10965e-05	-0.000171036	-0.000831669	-0.000588979	-0.000296436	0.00457243	-0.000283881	0.000752885	7.07634e-05
PainNight	-0.00122467	-0.000228656	-0.000178963	9.26083e-05	5.68747e-05	9.44016e-05	2.11195e-05	-0.00073596	1.61463e-05	-0.000253249	-0.000283881	0.00242708	-0.00126483	-0.00106134
1|2	0.00129267	0.00562157	0.0056949	0.0141467	0.000207184	0.000978283	-0.00105365	-0.002817	-0.00270295	0.00112855	0.000752885	-0.00126483	0.0834768	0.0473581
2|3	0.00210737	0.00304294	0.0051992	0.00923169	-0.000767095	-0.000188709	-0.00080682	-0.00179437	-0.00184751	-0.000811553	7.07634e-05	-0.00106134	0.0473581	0.0782666
UA:
	WorstPain	Dressing	PublicTrans	KnifeAndFork	Shopping	FoodPlate	BrushHair	UsualPain	Wardrobe	WashandDry	PainWork	PainNight	1|2	2|3
WorstPain	0.00421863	-0.000892035	-9.00894e-05	0.000150624	7.30879e-05	8.92727e-05	-1.37769e-05	-0.00150806	2.23579e-05	1.08239e-05	-0.000630069	-0.000796836	0.00124779	0.00134364
Dressing	-0.000892035	0.00605015	-0.000918728	-0.000348165	-0.00039215	-1.00939e-05	-0.000599708	-0.000221158	-0.000682631	-0.000875338	-0.00018677	-0.000255197	0.00312149	0.00255044
PublicTrans	-9.00894e-05	-0.000918728	0.00546974	-0.00113021	-0.000282646	-0.000400708	-7.40443e-05	-3.1441e-05	-0.000140828	-0.000743226	-0.000123745	-8.17236e-05	0.00595709	0.00541808
KnifeAndFork	0.000150624	-0.000348165	-0.00113021	0.00661782	-0.000280949	-0.00137792	-0.000327818	0.000291508	5.80923e-05	-0.000924555	-0.000188196	9.9423e-05	0.0108895	0.0105983
Shopping	7.30879e-05	-0.00039215	-0.000282646	-0.000280949	0.00344694	-0.00139079	-1.29799e-05	-0.000114901	-0.000289813	-5.43021e-05	-0.0003658	1.7747e-05	0.00114358	-0.000809777
FoodPlate	8.92727e-05	-1.00939e-05	-0.000400708	-0.00137792	-0.00139079	0.00413486	-0.000228601	-0.00015077	-0.000247567	-0.000416913	-3.8441e-05	5.85247e-05	0.000255506	-0.000187765
BrushHair	-1.37769e-05	-0.000599708	-7.40443e-05	-0.000327818	-1.29799e-05	-0.000228601	0.00371672	-8.54317e-05	-0.00159796	-0.000690419	-0.000151478	-2.09298e-06	-0.000432178	-0.000849047
UsualPain	-0.00150806	-0.000221158	-3.1441e-05	0.000291508	-0.000114901	-0.00015077	-8.54317e-05	0.00293976	-0.00018818	-4.73723e-05	-0.000562342	-0.000451271	-0.00141491	-0.00110428
Wardrobe	2.23579e-05	-0.000682631	-0.000140828	5.80923e-05	-0.000289813	-0.000247567	-0.00159796	-0.00018818	0.00391868	-0.000713417	-0.000301335	-6.30214e-05	-0.00115786	-0.00177419
WashandDry	1.08239e-05	-0.000875338	-0.000743226	-0.000924555	-5.43021e-05	-0.000416913	-0.000690419	-4.73723e-05	-0.000713417	0.00480057	-0.000241894	-0.000150091	0.000241676	-0.000611219
PainWork	-0.000630069	-0.00018677	-0.000123745	-0.000188196	-0.0003658	-3.8441e-05	-0.000151478	-0.000562342	-0.000301335	-0.000241894	0.00363476	-0.000245284	0.0017256	0.000220284
PainNight	-0.000796836	-0.000255197	-8.17236e-05	9.9423e-05	1.7747e-05	5.85247e-05	-2.09298e-06	-0.000451271	-6.30214e-05	-0.000150091	-0.000245284	0.00172115	-0.000792169	-0.000849107
1|2	0.00124779	0.00312149	0.00595709	0.0108895	0.00114358	0.000255506	-0.000432178	-0.00141491	-0.00115786	0.000241676	0.0017256	-0.000792169	0.0801404	0.0549267
2|3	0.00134364	0.00255044	0.00541808	0.0105983	-0.000809777	-0.000187765	-0.000849047	-0.00110428	-0.00177419	-0.000611219	0.000220284	-0.000849107	0.0549267	0.0510419
PD:
	WorstPain	Dressing	PublicTrans	KnifeAndFork	Shopping	FoodPlate	BrushHair	UsualPain	Wardrobe	WashandDry	PainWork	PainNight	1|2	2|3
WorstPain	0.00488006	-0.000898524	5.79667e-06	6.64579e-06	9.23059e-05	0.000189246	-1.45917e-05	-0.00158538	1.83375e-05	8.12938e-05	-0.000666129	-0.000814447	0.0035393	0.00199334
Dressing	-0.000898524	0.0066484	-0.00099882	-0.000320462	-0.000418506	5.11698e-05	-0.000607139	-0.000231876	-0.00072636	-0.000934749	-0.000324467	-0.000267773	0.00436167	0.00334905
PublicTrans	5.79667e-06	-0.00099882	0.00537125	-0.00103914	-0.000305461	-0.000390321	-0.000117481	-5.52e-05	-6.08829e-05	-0.000776381	-0.000133066	-0.000100181	0.00570288	0.00543541
KnifeAndFork	6.64579e-06	-0.000320462	-0.00103914	0.00624638	-0.000319346	-0.00137553	-0.000364352	0.000240168	1.14223e-05	-0.000958379	-0.000195214	8.1864e-05	0.00844283	0.0096794
Shopping	9.23059e-05	-0.000418506	-0.000305461	-0.000319346	0.00333801	-0.00142165	3.25229e-05	-0.000110646	-0.000364928	-8.6115e-05	-0.000431166	3.21167e-05	-2.36346e-05	-0.000654638
FoodPlate	0.000189246	5.11698e-05	-0.000390321	-0.00137553	-0.00142165	0.00408416	-0.000289513	-9.84906e-05	-0.000221292	-0.000443543	-2.03411e-05	0.000108642	0.000715476	-4.06143e-05
BrushHair	-1.45917e-05	-0.000607139	-0.000117481	-0.000364352	3.25229e-05	-0.000289513	0.00390162	-7.64965e-05	-0.00167169	-0.000732465	-0.000230507	2.91559e-05	-0.000713672	-0.000925076
UsualPain	-0.00158538	-0.000231876	-5.52e-05	0.000240168	-0.000110646	-9.84906e-05	-7.64965e-05	0.00354359	-0.000201153	-2.22396e-05	-0.000547666	-0.000422865	0.000491681	-0.00105338
Wardrobe	1.83375e-05	-0.00072636	-6.08829e-05	1.14223e-05	-0.000364928	-0.000221292	-0.00167169	-0.000201153	0.00416196	-0.000749432	-0.000394521	-7.20253e-05	-0.00124283	-0.00172386
WashandDry	8.12938e-05	-0.000934749	-0.000776381	-0.000958379	-8.6115e-05	-0.000443543	-0.000732465	-2.22396e-05	-0.000749432	0.00495648	-0.000235288	-0.000149366	0.000140428	-0.000518407
PainWork	-0.000666129	-0.000324467	-0.000133066	-0.000195214	-0.000431166	-2.03411e-05	-0.000230507	-0.000547666	-0.000394521	-0.000235288	0.00385736	-0.000270824	0.00122229	0.000197075
PainNight	-0.000814447	-0.000267773	-0.000100181	8.1864e-05	3.21167e-05	0.000108642	2.91559e-05	-0.000422865	-7.20253e-05	-0.000149366	-0.000270824	0.00214976	0.000862046	-0.000761815
1|2	0.0035393	0.00436167	0.00570288	0.00844283	-2.36346e-05	0.000715476	-0.000713672	0.000491681	-0.00124283	0.000140428	0.00122229	0.000862046	0.0887092	0.0584642
2|3	0.00199334	0.00334905	0.00543541	0.0096794	-0.000654638	-4.06143e-05	-0.000925076	-0.00105338	-0.00172386	-0.000518407	0.000197075	-0.000761815	0.0584642	0.0515355
AD:
	WorstPain	Dressing	PublicTrans	KnifeAndFork	Shopping	FoodPlate	BrushHair	UsualPain	Wardrobe	WashandDry	PainWork	PainNight	1|2	2|3
WorstPain	0.00401754	-0.000866342	-1.00182e-05	9.64266e-05	6.0128e-05	8.14104e-05	1.26041e-05	-0.00144055	-1.38097e-05	7.64432e-05	-0.00058315	-0.000770846	0.00143722	0.00145898
Dressing	-0.000866342	0.00510926	-0.000813263	-0.000240747	-0.000332908	2.70245e-05	-0.000452517	-0.000244677	-0.000489837	-0.000775965	-0.000272354	-0.000223292	0.00224592	0.00220091
PublicTrans	-1.00182e-05	-0.000813263	0.00387931	-0.000698842	-0.000170759	-0.000236638	-0.000129719	-4.87532e-05	-7.48975e-05	-0.000525335	-8.21984e-05	-0.000105838	0.00403095	0.00376264
KnifeAndFork	9.64266e-05	-0.000240747	-0.000698842	0.00450315	-0.000224216	-0.000946244	-0.000267745	0.000240367	2.32057e-05	-0.000656204	-0.000112641	7.85977e-05	0.007512	0.00715767
Shopping	6.0128e-05	-0.000332908	-0.000170759	-0.000224216	0.00240289	-0.00105389	-2.23606e-06	-0.000133597	-0.000264796	-3.54193e-05	-0.000348332	2.0103e-05	-0.000482313	-0.000603692
FoodPlate	8.14104e-05	2.70245e-05	-0.000236638	-0.000946244	-0.00105389	0.00284974	-0.000211118	-0.000121407	-0.000184331	-0.000297509	-1.61859e-05	6.72797e-05	-8.14979e-05	-0.000215694
BrushHair	1.26041e-05	-0.000452517	-0.000129719	-0.000267745	-2.23606e-06	-0.000211118	0.00290879	-7.37617e-05	-0.00129228	-0.000540784	-0.000153461	1.74196e-05	-0.000912539	-0.000832423
UsualPain	-0.00144055	-0.000244677	-4.87532e-05	0.000240367	-0.000133597	-0.000121407	-7.37617e-05	0.00289958	-0.000178865	-2.30505e-05	-0.000514966	-0.000420907	-0.00131256	-0.00127959
Wardrobe	-1.38097e-05	-0.000489837	-7.48975e-05	2.32057e-05	-0.000264796	-0.000184331	-0.00129228	-0.000178865	0.00311277	-0.000588247	-0.000308683	-5.17802e-05	-0.00139032	-0.00137404
WashandDry	7.64432e-05	-0.000775965	-0.000525335	-0.000656204	-3.54193e-05	-0.000297509	-0.000540784	-2.30505e-05	-0.000588247	0.00358138	-0.000239525	-0.000165552	-0.000352994	-0.000425437
PainWork	-0.00058315	-0.000272354	-8.21984e-05	-0.000112641	-0.000348332	-1.61859e-05	-0.000153461	-0.000514966	-0.000308683	-0.000239525	0.00301368	-0.000224922	0.000250751	9.17695e-05
PainNight	-0.000770846	-0.000223292	-0.000105838	7.85977e-05	2.0103e-05	6.72797e-05	1.74196e-05	-0.000420907	-5.17802e-05	-0.000165552	-0.000224922	0.00160126	-0.000897255	-0.000874125
1|2	0.00143722	0.00224592	0.00403095	0.007512	-0.000482313	-8.14979e-05	-0.000912539	-0.00131256	-0.00139032	-0.000352994	0.000250751	-0.000897255	0.0391761	0.0352967
2|3	0.00145898	0.00220091	0.00376264	0.00715767	-0.000603692	-0.000215694	-0.000832423	-0.00127959	-0.00137404	-0.000425437	9.17695e-05	-0.000874125	0.0352967	0.0411719
SUR:
	QuestMO_(Intercept)	QuestMO_WorstPain	QuestMO_Dressing	QuestMO_PublicTrans	QuestMO_KnifeAndFork	QuestMO_Shopping	QuestMO_FoodPlate	QuestMO_BrushHair	QuestMO_UsualPain	QuestMO_Wardrobe	QuestMO_WashandDry	QuestMO_PainWork	QuestMO_PainNight	QuestUA_(Intercept)	QuestUA_WorstPain	QuestUA_Dressing	QuestUA_PublicTrans	QuestUA_KnifeAndFork	QuestUA_Shopping	QuestUA_FoodPlate	QuestUA_BrushHair	QuestUA_UsualPain	QuestUA_Wardrobe	QuestUA_WashandDry	QuestUA_PainWork	QuestUA_PainNight	QuestSC_(Intercept)	QuestSC_WorstPain	QuestSC_Dressing	QuestSC_PublicTrans	QuestSC_KnifeAndFork	QuestSC_Shopping	QuestSC_FoodPlate	QuestSC_BrushHair	QuestSC_UsualPain	QuestSC_Wardrobe	QuestSC_WashandDry	QuestSC_PainWork	QuestSC_PainNight	QuestPD_(Intercept)	QuestPD_WorstPain	QuestPD_Dressing	QuestPD_PublicTrans	QuestPD_KnifeAndFork	QuestPD_Shopping	QuestPD_FoodPlate	QuestPD_BrushHair	QuestPD_UsualPain	QuestPD_Wardrobe
QuestMO_(Intercept)	0.00149898	-4.18737e-05	-8.06168e-05	-0.000150377	-0.000304628	2.53408e-05	5.7284e-06	3.06272e-05	3.80535e-05	5.50368e-05	1.69938e-05	-3.88907e-06	2.95244e-05	0.000274775	-7.67579e-06	-1.47777e-05	-2.75653e-05	-5.58407e-05	4.64516e-06	1.05006e-06	5.61421e-06	6.97551e-06	1.00887e-05	3.1151e-06	-7.12897e-07	5.41206e-06	0.000386264	-1.07902e-05	-2.07737e-05	-3.87499e-05	-7.84979e-05	6.52992e-06	1.47612e-06	7.89215e-06	9.80579e-06	1.41821e-05	4.37905e-06	-1.00215e-06	7.60798e-06	0.000362601	-1.01292e-05	-1.95011e-05	-3.6376e-05	-7.3689e-05	6.12989e-06	1.38569e-06	7.40867e-06	9.20508e-06	1.33133e-05
QuestMO_WorstPain	-4.18737e-05	0.000129637	-2.74084e-05	-1.03001e-06	2.60218e-06	2.40545e-06	3.01159e-06	1.98405e-07	-4.68263e-05	-3.76079e-07	1.96228e-06	-1.96184e-05	-2.48013e-05	-7.67579e-06	2.37635e-05	-5.02419e-06	-1.88809e-07	4.77e-07	4.40938e-07	5.52048e-07	3.63692e-08	-8.58363e-06	-6.89382e-08	3.59703e-07	-3.59621e-06	-4.54628e-06	-1.07902e-05	3.34054e-05	-7.06273e-06	-2.65418e-07	6.70542e-07	6.19847e-07	7.7604e-07	5.11259e-08	-1.20664e-05	-9.69097e-08	5.05651e-07	-5.05536e-06	-6.39091e-06	-1.01292e-05	3.13589e-05	-6.63006e-06	-2.49158e-07	6.29463e-07	5.81874e-07	7.28498e-07	4.79938e-08	-1.13272e-05	-9.09728e-08
QuestMO_Dressing	-8.06168e-05	-2.74084e-05	0.000182888	-2.96257e-05	-8.37432e-06	-1.26427e-05	5.53905e-07	-1.70631e-05	-7.49405e-06	-1.90868e-05	-2.77513e-05	-9.51315e-06	-8.53561e-06	-1.47777e-05	-5.02419e-06	3.35249e-05	-5.43063e-06	-1.53508e-06	-2.31751e-06	1.01535e-07	-3.1278e-06	-1.37372e-06	-3.49877e-06	-5.08703e-06	-1.74384e-06	-1.56465e-06	-2.07737e-05	-7.06273e-06	4.71275e-05	-7.63408e-06	-2.15793e-06	-3.25783e-06	1.42733e-07	-4.3969e-06	-1.9311e-06	-4.91838e-06	-7.15107e-06	-2.45139e-06	-2.1995e-06	-1.95011e-05	-6.63006e-06	4.42404e-05	-7.16641e-06	-2.02573e-06	-3.05825e-06	1.33989e-07	-4.12753e-06	-1.8128e-06	-4.61707e-06
QuestMO_PublicTrans	-0.000150377	-1.03001e-06	-2.96257e-05	0.000149909	-2.84126e-05	-7.81527e-06	-1.07631e-05	-4.08547e-06	-1.05247e-06	-3.66294e-06	-2.05328e-05	-3.76344e-06	-2.64501e-06	-2.75653e-05	-1.88809e-07	-5.43063e-06	2.74796e-05	-5.20826e-06	-1.4326e-06	-1.97296e-06	-7.489e-07	-1.92927e-07	-6.71447e-07	-3.76382e-06	-6.8987e-07	-4.84851e-07	-3.87499e-05	-2.65418e-07	-7.63408e-06	3.86293e-05	-7.32149e-06	-2.01388e-06	-2.77349e-06	-1.05276e-06	-2.71206e-07	-9.43884e-07	-5.29098e-06	-9.69782e-07	-6.81578e-07	-3.6376e-05	-2.49158e-07	-7.16641e-06	3.62628e-05	-6.87296e-06	-1.8905e-06	-2.60358e-06	-9.88269e-07	-2.54592e-07	-8.8606e-07
QuestMO_KnifeAndFork	-0.000304628	2.60218e-06	-8.37432e-06	-2.84126e-05	0.000181237	-8.72617e-06	-3.74894e-05	-9.42411e-06	9.39007e-06	7.46525e-07	-2.64694e-05	-4.48957e-06	3.39557e-06	-5.58407e-05	4.77e-07	-1.53508e-06	-5.20826e-06	3.32221e-05	-1.59958e-06	-6.8721e-06	-1.72751e-06	1.72128e-06	1.36844e-07	-4.85205e-06	-8.22975e-07	6.22435e-07	-7.84979e-05	6.70542e-07	-2.15793e-06	-7.32149e-06	4.67019e-05	-2.2486e-06	-9.66044e-06	-2.42845e-06	2.41968e-06	1.92368e-07	-6.82076e-06	-1.15689e-06	8.74986e-07	-7.3689e-05	6.29463e-07	-2.02573e-06	-6.87296e-06	4.38408e-05	-2.11085e-06	-9.06862e-06	-2.27968e-06	2.27144e-06	1.80583e-07
QuestMO_Shopping	2.53408e-05	2.40545e-06	-1.26427e-05	-7.81527e-06	-8.72617e-06	9.13515e-05	-4.14952e-05	-3.95276e-07	-4.2816e-06	-8.77511e-06	-2.1345e-06	-1.34647e-05	5.34073e-07	4.64516e-06	4.40938e-07	-2.31751e-06	-1.4326e-06	-1.59958e-06	1.67455e-05	-7.60641e-06	-7.24572e-08	-7.84852e-07	-1.60855e-06	-3.91272e-07	-2.46818e-06	9.78999e-08	6.52992e-06	6.19847e-07	-3.25783e-06	-2.01388e-06	-2.2486e-06	2.35399e-05	-1.06927e-05	-1.01856e-07	-1.1033e-06	-2.26121e-06	-5.50029e-07	-3.46964e-06	1.37622e-07	6.12989e-06	5.81874e-07	-3.05825e-06	-1.8905e-06	-2.11085e-06	2.20978e-05	-1.00376e-05	-9.56166e-08	-1.03571e-06	-2.12268e-06
QuestMO_FoodPlate	5.7284e-06	3.01159e-06	5.53905e-07	-1.07631e-05	-3.74894e-05	-4.14952e-05	0.00011195	-6.88535e-06	-3.99717e-06	-6.70466e-06	-1.19733e-05	-4.77181e-07	2.01854e-06	1.05006e-06	5.52048e-07	1.01535e-07	-1.97296e-06	-6.8721e-06	-7.60641e-06	2.05214e-05	-1.26214e-06	-7.32714e-07	-1.22902e-06	-2.1948e-06	-8.74712e-08	3.70015e-07	1.47612e-06	7.7604e-07	1.42733e-07	-2.77349e-06	-9.66044e-06	-1.06927e-05	2.88479e-05	-1.77425e-06	-1.03001e-06	-1.72769e-06	-3.08534e-06	-1.22962e-07	5.20147e-07	1.38569e-06	7.28498e-07	1.33989e-07	-2.60358e-06	-9.06862e-06	-1.00376e-05	2.70806e-05	-1.66556e-06	-9.6691e-07	-1.62185e-06
QuestMO_BrushHair	3.06272e-05	1.98405e-07	-1.70631e-05	-4.08547e-06	-9.42411e-06	-3.95276e-07	-6.88535e-06	0.000104704	-2.71533e-06	-4.61709e-05	-1.92651e-05	-5.34935e-06	-1.46457e-07	5.61421e-06	3.63692e-08	-3.1278e-06	-7.489e-07	-1.72751e-06	-7.24572e-08	-1.26214e-06	1.9193e-05	-4.97742e-07	-8.46351e-06	-3.53144e-06	-9.80578e-07	-2.68467e-08	7.89215e-06	5.11259e-08	-4.3969e-06	-1.05276e-06	-2.42845e-06	-1.01856e-07	-1.77425e-06	2.69805e-05	-6.997e-07	-1.18975e-05	-4.96431e-06	-1.37844e-06	-3.77397e-08	7.40867e-06	4.79938e-08	-4.12753e-06	-9.88269e-07	-2.27968e-06	-9.56166e-08	-1.66556e-06	2.53277e-05	-6.56835e-07	-1.11687e-05
QuestMO_UsualPain	3.80535e-05	-4.68263e-05	-7.49405e-06	-1.05247e-06	9.39007e-06	-4.2816e-06	-3.99717e-06	-2.71533e-06	9.23278e-05	-5.96842e-06	-9.22583e-07	-1.68407e-05	-1.39773e-05	6.97551e-06	-8.58363e-06	-1.37372e-06	-1.92927e-07	1.72128e-06	-7.84852e-07	-7.32714e-07	-4.97742e-07	1.69244e-05	-1.09406e-06	-1.69117e-07	-3.08704e-06	-2.56215e-06	9.80579e-06	-1.20664e-05	-1.9311e-06	-2.71206e-07	2.41968e-06	-1.1033e-06	-1.03001e-06	-6.997e-07	2.37915e-05	-1.53797e-06	-2.37736e-07	-4.33959e-06	-3.60173e-06	9.20508e-06	-1.13272e-05	-1.8128e-06	-2.54592e-07	2.27144e-06	-1.03571e-06	-9.6691e-07	-6.56835e-07	2.2334e-05	-1.44375e-06
QuestMO_Wardrobe	5.50368e-05	-3.76079e-07	-1.90868e-05	-3.66294e-06	7.46525e-07	-8.77511e-06	-6.70466e-06	-4.61709e-05	-5.96842e-06	0.000112668	-2.22247e-05	-1.16218e-05	-1.6118e-06	1.00887e-05	-6.89382e-08	-3.49877e-06	-6.71447e-07	1.36844e-07	-1.60855e-06	-1.22902e-06	-8.46351e-06	-1.09406e-06	2.06529e-05	-4.07396e-06	-2.13037e-06	-2.95455e-07	1.41821e-05	-9.69097e-08	-4.91838e-06	-9.43884e-07	1.92368e-07	-2.26121e-06	-1.72769e-06	-1.18975e-05	-1.53797e-06	2.90328e-05	-5.72695e-06	-2.99476e-06	-4.15335e-07	1.33133e-05	-9.09728e-08	-4.61707e-06	-8.8606e-07	1.80583e-07	-2.12268e-06	-1.62185e-06	-1.11687e-05	-1.44375e-06	2.72542e-05
QuestMO_WashandDry	1.69938e-05	1.96228e-06	-2.77513e-05	-2.05328e-05	-2.64694e-05	-2.1345e-06	-1.19733e-05	-1.92651e-05	-9.22583e-07	-2.22247e-05	0.00013498	-7.59679e-06	-5.30909e-06	3.1151e-06	3.59703e-07	-5.08703e-06	-3.76382e-06	-4.85205e-06	-3.91272e-07	-2.1948e-06	-3.53144e-06	-1.69117e-07	-4.07396e-06	2.4743e-05	-1.39255e-06	-9.73199e-07	4.37905e-06	5.05651e-07	-7.15107e-06	-5.29098e-06	-6.82076e-06	-5.50029e-07	-3.08534e-06	-4.96431e-06	-2.37736e-07	-5.72695e-06	3.47824e-05	-1.95758e-06	-1.36807e-06	4.11078e-06	4.74674e-07	-6.71299e-06	-4.96684e-06	-6.40291e-06	-5.16333e-07	-2.89633e-06	-4.66019e-06	-2.23171e-07	-5.37611e-06
QuestMO_PainWork	-3.88907e-06	-1.96184e-05	-9.51315e-06	-3.76344e-06	-4.48957e-06	-1.34647e-05	-4.77181e-07	-5.34935e-06	-1.68407e-05	-1.16218e-05	-7.59679e-06	0.000104576	-8.53713e-06	-7.12897e-07	-3.59621e-06	-1.74384e-06	-6.8987e-07	-8.22975e-07	-2.46818e-06	-8.74712e-08	-9.80578e-07	-3.08704e-06	-2.13037e-06	-1.39255e-06	1.91697e-05	-1.56492e-06	-1.00215e-06	-5.05536e-06	-2.45139e-06	-9.69782e-07	-1.15689e-06	-3.46964e-06	-1.22962e-07	-1.37844e-06	-4.33959e-06	-2.99476e-06	-1.95758e-06	2.69477e-05	-2.19989e-06	-9.4076e-07	-4.74566e-06	-2.30122e-06	-9.10371e-07	-1.08602e-06	-3.25708e-06	-1.15429e-07	-1.294e-06	-4.07374e-06	-2.81129e-06
QuestMO_PainNight	2.95244e-05	-2.48013e-05	-8.53561e-06	-2.64501e-06	3.39557e-06	5.34073e-07	2.01854e-06	-1.46457e-07	-1.39773e-05	-1.6118e-06	-5.30909e-06	-8.53713e-06	5.34747e-05	5.41206e-06	-4.54628e-06	-1.56465e-06	-4.84851e-07	6.22435e-07	9.78999e-08	3.70015e-07	-2.68467e-08	-2.56215e-06	-2.95455e-07	-9.73199e-07	-1.56492e-06	9.80234e-06	7.60798e-06	-6.39091e-06	-2.1995e-06	-6.81578e-07	8.74986e-07	1.37622e-07	5.20147e-07	-3.77397e-08	-3.60173e-06	-4.15335e-07	-1.36807e-06	-2.19989e-06	1.37796e-05	7.14191e-06	-5.99939e-06	-2.06475e-06	-6.39823e-07	8.21383e-07	1.29191e-07	4.88282e-07	-3.54277e-08	-3.38109e-06	-3.89891e-07
QuestUA_(Intercept)	0.000274775	-7.67579e-06	-1.47777e-05	-2.75653e-05	-5.58407e-05	4.64516e-06	1.05006e-06	5.61421e-06	6.97551e-06	1.00887e-05	3.1151e-06	-7.12897e-07	5.41206e-06	0.00115047	-3.2138e-05	-6.18733e-05	-0.000115414	-0.000233801	1.9449e-05	4.39654e-06	2.35063e-05	2.9206e-05	4.22407e-05	1.30427e-05	-2.98486e-06	2.26599e-05	0.000273366	-7.63643e-06	-1.47019e-05	-2.7424e-05	-5.55543e-05	4.62134e-06	1.04468e-06	5.58542e-06	6.93974e-06	1.00369e-05	3.09913e-06	-7.09242e-07	5.38431e-06	0.000177642	-4.9624e-06	-9.55379e-06	-1.7821e-05	-3.6101e-05	3.0031e-06	6.78866e-07	3.62959e-06	4.50967e-06	6.52233e-06
QuestUA_WorstPain	-7.67579e-06	2.37635e-05	-5.02419e-06	-1.88809e-07	4.77e-07	4.40938e-07	5.52048e-07	3.63692e-08	-8.58363e-06	-6.89382e-08	3.59703e-07	-3.59621e-06	-4.54628e-06	-3.2138e-05	9.94961e-05	-2.10359e-05	-7.90531e-07	1.99717e-06	1.84618e-06	2.31139e-06	1.52276e-07	-3.59391e-05	-2.8864e-07	1.50605e-06	-1.50571e-05	-1.9035e-05	-7.63643e-06	2.36416e-05	-4.99842e-06	-1.87841e-07	4.74554e-07	4.38676e-07	5.49217e-07	3.61827e-08	-8.53961e-06	-6.85847e-08	3.57858e-07	-3.57777e-06	-4.52296e-06	-4.9624e-06	1.53631e-05	-3.24814e-06	-1.22065e-07	3.08381e-07	2.85066e-07	3.56899e-07	2.35127e-08	-5.54932e-06	-4.45686e-08
QuestUA_Dressing	-1.47777e-05	-5.02419e-06	3.35249e-05	-5.43063e-06	-1.53508e-06	-2.31751e-06	1.01535e-07	-3.1278e-06	-1.37372e-06	-3.49877e-06	-5.08703e-06	-1.74384e-06	-1.56465e-06	-6.18733e-05	-2.10359e-05	0.000140367	-2.27377e-05	-6.42728e-06	-9.70327e-06	4.25121e-07	-1.30959e-05	-5.75168e-06	-1.46491e-05	-2.12991e-05	-7.30134e-06	-6.55107e-06	-1.47019e-05	-4.99842e-06	3.3353e-05	-5.40278e-06	-1.52721e-06	-2.30563e-06	1.01015e-07	-3.11176e-06	-1.36668e-06	-3.48082e-06	-5.06094e-06	-1.7349e-06	-1.55662e-06	-9.55379e-06	-3.24814e-06	2.16739e-05	-3.5109e-06	-9.92429e-07	-1.49827e-06	6.56425e-08	-2.02212e-06	-8.88111e-07	-2.26195e-06
QuestUA_PublicTrans	-2.75653e-05	-1.88809e-07	-5.43063e-06	2.74796e-05	-5.20826e-06	-1.4326e-06	-1.97296e-06	-7.489e-07	-1.92927e-07	-6.71447e-07	-3.76382e-06	-6.8987e-07	-4.84851e-07	-0.000115414	-7.90531e-07	-2.27377e-05	0.000115055	-2.18066e-05	-5.99821e-06	-8.26067e-06	-3.13559e-06	-8.07773e-07	-2.8113e-06	-1.57589e-05	-2.88844e-06	-2.03004e-06	-2.7424e-05	-1.87841e-07	-5.40278e-06	2.73386e-05	-5.18155e-06	-1.42526e-06	-1.96285e-06	-7.45059e-07	-1.91938e-07	-6.68004e-07	-3.74452e-06	-6.86332e-07	-4.82365e-07	-1.7821e-05	-1.22065e-07	-3.5109e-06	1.77655e-05	-3.36714e-06	-9.26177e-07	-1.27552e-06	-4.84164e-07	-1.24727e-07	-4.34091e-07
QuestUA_KnifeAndFork	-5.58407e-05	4.77e-07	-1.53508e-06	-5.20826e-06	3.32221e-05	-1.59958e-06	-6.8721e-06	-1.72751e-06	1.72128e-06	1.36844e-07	-4.85205e-06	-8.22975e-07	6.22435e-07	-0.000233801	1.99717e-06	-6.42728e-06	-2.18066e-05	0.000139099	-6.69733e-06	-2.87731e-05	-7.23299e-06	7.20687e-06	5.72958e-07	-2.03152e-05	-3.44574e-06	2.6061e-06	-5.55543e-05	4.74554e-07	-1.52721e-06	-5.18155e-06	3.30518e-05	-1.59137e-06	-6.83686e-06	-1.71866e-06	1.71245e-06	1.36142e-07	-4.82717e-06	-8.18754e-07	6.19243e-07	-3.6101e-05	3.08381e-07	-9.92429e-07	-3.36714e-06	2.14781e-05	-1.03413e-06	-4.44282e-06	-1.11684e-06	1.11281e-06	8.84698e-08
QuestUA_Shopping	4.64516e-06	4.40938e-07	-2.31751e-06	-1.4326e-06	-1.59958e-06	1.67455e-05	-7.60641e-06	-7.24572e-08	-7.84852e-07	-1.60855e-06	-3.91272e-07	-2.46818e-06	9.78999e-08	1.9449e-05	1.84618e-06	-9.70327e-06	-5.99821e-06	-6.69733e-06	7.01122e-05	-3.18475e-05	-3.03374e-07	-3.28612e-06	-6.73489e-06	-1.63823e-06	-1.03341e-05	4.09901e-07	4.62134e-06	4.38676e-07	-2.30563e-06	-1.42526e-06	-1.59137e-06	1.66596e-05	-7.5674e-06	-7.20856e-08	-7.80827e-07	-1.6003e-06	-3.89265e-07	-2.45552e-06	9.73979e-08	3.0031e-06	2.85066e-07	-1.49827e-06	-9.26177e-07	-1.03413e-06	1.0826e-05	-4.91754e-06	-4.68436e-08	-5.07407e-07	-1.03993e-06
QuestUA_FoodPlate	1.05006e-06	5.52048e-07	1.01535e-07	-1.97296e-06	-6.8721e-06	-7.60641e-06	2.05214e-05	-1.26214e-06	-7.32714e-07	-1.22902e-06	-2.1948e-06	-8.74712e-08	3.70015e-07	4.39654e-06	2.31139e-06	4.25121e-07	-8.26067e-06	-2.87731e-05	-3.18475e-05	8.59217e-05	-5.2845e-06	-3.06783e-06	-5.14582e-06	-9.1895e-06	-3.66236e-07	1.54923e-06	1.04468e-06	5.49217e-07	1.01015e-07	-1.96285e-06	-6.83686e-06	-7.5674e-06	2.04161e-05	-1.25567e-06	-7.28956e-07	-1.22271e-06	-2.18355e-06	-8.70226e-08	3.68118e-07	6.78866e-07	3.56899e-07	6.56425e-08	-1.27552e-06	-4.44282e-06	-4.91754e-06	1.32671e-05	-8.15974e-07	-4.737e-07	-7.9456e-07
QuestUA_BrushHair	5.61421e-06	3.63692e-08	-3.1278e-06	-7.489e-07	-1.72751e-06	-7.24572e-08	-1.26214e-06	1.9193e-05	-4.97742e-07	-8.46351e-06	-3.53144e-06	-9.80578e-07	-2.68467e-08	2.35063e-05	1.52276e-07	-1.30959e-05	-3.13559e-06	-7.23299e-06	-3.03374e-07	-5.2845e-06	8.036e-05	-2.08402e-06	-3.54362e-05	-1.47859e-05	-4.10562e-06	-1.12405e-07	5.58542e-06	3.61827e-08	-3.11176e-06	-7.45059e-07	-1.71866e-06	-7.20856e-08	-1.25567e-06	1.90946e-05	-4.9519e-07	-8.4201e-06	-3.51333e-06	-9.7555e-07	-2.6709e-08	3.62959e-06	2.35127e-08	-2.02212e-06	-4.84164e-07	-1.11684e-06	-4.68436e-08	-8.15974e-07	1.24083e-05	-3.21791e-07	-5.47166e-06
QuestUA_UsualPain	6.97551e-06	-8.58363e-06	-1.37372e-06	-1.92927e-07	1.72128e-06	-7.84852e-07	-7.32714e-07	-4.97742e-07	1.69244e-05	-1.09406e-06	-1.69117e-07	-3.08704e-06	-2.56215e-06	2.9206e-05	-3.59391e-05	-5.75168e-06	-8.07773e-07	7.20687e-06	-3.28612e-06	-3.06783e-06	-2.08402e-06	7.08615e-05	-4.58076e-06	-7.08082e-07	-1.29252e-05	-1.07276e-05	6.93974e-06	-8.53961e-06	-1.36668e-06	-1.91938e-07	1.71245e-06	-7.80827e-07	-7.28956e-07	-4.9519e-07	1.68376e-05	-1.08845e-06	-1.6825e-07	-3.07121e-06	-2.54901e-06	4.50967e-06	-5.54932e-06	-8.88111e-07	-1.24727e-07	1.11281e-06	-5.07407e-07	-4.737e-07	-3.21791e-07	1.09417e-05	-7.0731e-07
QuestUA_Wardrobe	1.00887e-05	-6.89382e-08	-3.49877e-06	-6.71447e-07	1.36844e-07	-1.60855e-06	-1.22902e-06	-8.46351e-06	-1.09406e-06	2.06529e-05	-4.07396e-06	-2.13037e-06	-2.95455e-07	4.22407e-05	-2.8864e-07	-1.46491e-05	-2.8113e-06	5.72958e-07	-6.73489e-06	-5.14582e-06	-3.54362e-05	-4.58076e-06	8.64725e-05	-1.70574e-05	-8.91971e-06	-1.23705e-06	1.00369e-05	-6.85847e-08	-3.48082e-06	-6.68004e-07	1.36142e-07	-1.6003e-06	-1.22271e-06	-8.4201e-06	-1.08845e-06	2.0547e-05	-4.05307e-06	-2.11944e-06	-2.9394e-07	6.52233e-06	-4.45686e-08	-2.26195e-06	-4.34091e-07	8.84698e-08	-1.03993e-06	-7.9456e-07	-5.47166e-06	-7.0731e-07	1.33521e-05
QuestUA_WashandDry	3.1151e-06	3.59703e-07	-5.08703e-06	-3.76382e-06	-4.85205e-06	-3.91272e-07	-2.1948e-06	-3.53144e-06	-1.69117e-07	-4.07396e-06	2.4743e-05	-1.39255e-06	-9.73199e-07	1.30427e-05	1.50605e-06	-2.12991e-05	-1.57589e-05	-2.03152e-05	-1.63823e-06	-9.1895e-06	-1.47859e-05	-7.08082e-07	-1.70574e-05	0.000103597	-5.83053e-06	-4.07472e-06	3.09913e-06	3.57858e-07	-5.06094e-06	-3.74452e-06	-4.82717e-06	-3.89265e-07	-2.18355e-06	-3.51333e-06	-1.6825e-07	-4.05307e-06	2.46161e-05	-1.38541e-06	-9.68208e-07	2.01392e-06	2.32548e-07	-3.28877e-06	-2.43331e-06	-3.13685e-06	-2.52957e-07	-1.41894e-06	-2.28308e-06	-1.09334e-07	-2.63382e-06
QuestUA_PainWork	-7.12897e-07	-3.59621e-06	-1.74384e-06	-6.8987e-07	-8.22975e-07	-2.46818e-06	-8.74712e-08	-9.80578e-07	-3.08704e-06	-2.13037e-06	-1.39255e-06	1.91697e-05	-1.56492e-06	-2.98486e-06	-1.50571e-05	-7.30134e-06	-2.88844e-06	-3.44574e-06	-1.03341e-05	-3.66236e-07	-4.10562e-06	-1.29252e-05	-8.91971e-06	-5.83053e-06	8.02623e-05	-6.55224e-06	-7.09242e-07	-3.57777e-06	-1.7349e-06	-6.86332e-07	-8.18754e-07	-2.45552e-06	-8.70226e-08	-9.7555e-07	-3.07121e-06	-2.11944e-06	-1.38541e-06	1.90714e-05	-1.5569e-06	-4.60888e-07	-2.32495e-06	-1.12739e-06	-4.46001e-07	-5.32053e-07	-1.59568e-06	-5.65502e-08	-6.33944e-07	-1.99577e-06	-1.37728e-06
QuestUA_PainNight	5.41206e-06	-4.54628e-06	-1.56465e-06	-4.84851e-07	6.22435e-07	9.78999e-08	3.70015e-07	-2.68467e-08	-2.56215e-06	-2.95455e-07	-9.73199e-07	-1.56492e-06	9.80234e-06	2.26599e-05	-1.9035e-05	-6.55107e-06	-2.03004e-06	2.6061e-06	4.09901e-07	1.54923e-06	-1.12405e-07	-1.07276e-05	-1.23705e-06	-4.07472e-06	-6.55224e-06	4.10417e-05	5.38431e-06	-4.52296e-06	-1.55662e-06	-4.82365e-07	6.19243e-07	9.73979e-08	3.68118e-07	-2.6709e-08	-2.54901e-06	-2.9394e-07	-9.68208e-07	-1.5569e-06	9.75207e-06	3.4989e-06	-2.93917e-06	-1.01154e-06	-3.13456e-07	4.02405e-07	6.32923e-08	2.39215e-07	-1.73564e-08	-1.65643e-06	-1.91012e-07
QuestSC_(Intercept)	0.000386264	-1.07902e-05	-2.07737e-05	-3.87499e-05	-7.84979e-05	6.52992e-06	1.47612e-06	7.89215e-06	9.80579e-06	1.41821e-05	4.37905e-06	-1.00215e-06	7.60798e-06	0.000273366	-7.63643e-06	-1.47019e-05	-2.7424e-05	-5.55543e-05	4.62134e-06	1.04468e-06	5.58542e-06	6.93974e-06	1.00369e-05	3.09913e-06	-7.09242e-07	5.38431e-06	0.00171653	-4.79509e-05	-9.23167e-05	-0.000172201	-0.000348838	2.90185e-05	6.55977e-06	3.50721e-05	4.35762e-05	6.30242e-05	1.94601e-05	-4.45349e-06	3.38093e-05	0.000373739	-1.04403e-05	-2.01001e-05	-3.74933e-05	-7.59525e-05	6.31818e-06	1.42826e-06	7.63624e-06	9.48783e-06	1.37223e-05
QuestSC_WorstPain	-1.07902e-05	3.34054e-05	-7.06273e-06	-2.65418e-07	6.70542e-07	6.19847e-07	7.7604e-07	5.11259e-08	-1.20664e-05	-9.69097e-08	5.05651e-07	-5.05536e-06	-6.39091e-06	-7.63643e-06	2.36416e-05	-4.99842e-06	-1.87841e-07	4.74554e-07	4.38676e-07	5.49217e-07	3.61827e-08	-8.53961e-06	-6.85847e-08	3.57858e-07	-3.57777e-06	-4.52296e-06	-4.79509e-05	0.000148451	-3.13862e-05	-1.1795e-06	2.97983e-06	2.75455e-06	3.44866e-06	2.27199e-07	-5.36222e-05	-4.30659e-07	2.24707e-06	-2.24656e-05	-2.84007e-05	-1.04403e-05	3.23222e-05	-6.83371e-06	-2.56811e-07	6.48798e-07	5.99747e-07	7.50876e-07	4.94681e-08	-1.16751e-05	-9.37672e-08
QuestSC_Dressing	-2.07737e-05	-7.06273e-06	4.71275e-05	-7.63408e-06	-2.15793e-06	-3.25783e-06	1.42733e-07	-4.3969e-06	-1.9311e-06	-4.91838e-06	-7.15107e-06	-2.45139e-06	-2.1995e-06	-1.47019e-05	-4.99842e-06	3.3353e-05	-5.40278e-06	-1.52721e-06	-2.30563e-06	1.01015e-07	-3.11176e-06	-1.36668e-06	-3.48082e-06	-5.06094e-06	-1.7349e-06	-1.55662e-06	-9.23167e-05	-3.13862e-05	0.000209431	-3.39253e-05	-9.58968e-06	-1.44776e-05	6.34293e-07	-1.95395e-05	-8.58167e-06	-2.18569e-05	-3.17788e-05	-1.08938e-05	-9.77439e-06	-2.01001e-05	-6.83371e-06	4.55994e-05	-7.38654e-06	-2.08796e-06	-3.15219e-06	1.38104e-07	-4.25432e-06	-1.86848e-06	-4.75889e-06
QuestSC_PublicTrans	-3.87499e-05	-2.65418e-07	-7.63408e-06	3.86293e-05	-7.32149e-06	-2.01388e-06	-2.77349e-06	-1.05276e-06	-2.71206e-07	-9.43884e-07	-5.29098e-06	-9.69782e-07	-6.81578e-07	-2.7424e-05	-1.87841e-07	-5.40278e-06	2.73386e-05	-5.18155e-06	-1.42526e-06	-1.96285e-06	-7.45059e-07	-1.91938e-07	-6.68004e-07	-3.74452e-06	-6.86332e-07	-4.82365e-07	-0.000172201	-1.1795e-06	-3.39253e-05	0.000171666	-3.25361e-05	-8.9495e-06	-1.23252e-05	-4.6784e-06	-1.20522e-06	-4.19455e-06	-2.35127e-05	-4.30963e-06	-3.02888e-06	-3.74933e-05	-2.56811e-07	-7.38654e-06	3.73767e-05	-7.08408e-06	-1.94857e-06	-2.68355e-06	-1.01863e-06	-2.62412e-07	-9.13277e-07
QuestSC_KnifeAndFork	-7.84979e-05	6.70542e-07	-2.15793e-06	-7.32149e-06	4.67019e-05	-2.2486e-06	-9.66044e-06	-2.42845e-06	2.41968e-06	1.92368e-07	-6.82076e-06	-1.15689e-06	8.74986e-07	-5.55543e-05	4.74554e-07	-1.52721e-06	-5.18155e-06	3.30518e-05	-1.59137e-06	-6.83686e-06	-1.71866e-06	1.71245e-06	1.36142e-07	-4.82717e-06	-8.18754e-07	6.19243e-07	-0.000348838	2.97983e-06	-9.58968e-06	-3.25361e-05	0.000207539	-9.9926e-06	-4.29302e-05	-1.07918e-05	1.07529e-05	8.54869e-07	-3.03109e-05	-5.14114e-06	3.88837e-06	-7.59525e-05	6.48798e-07	-2.08796e-06	-7.08408e-06	4.51875e-05	-2.17569e-06	-9.34718e-06	-2.3497e-06	2.34122e-06	1.8613e-07
QuestSC_Shopping	6.52992e-06	6.19847e-07	-3.25783e-06	-2.01388e-06	-2.2486e-06	2.35399e-05	-1.06927e-05	-1.01856e-07	-1.1033e-06	-2.26121e-06	-5.50029e-07	-3.46964e-06	1.37622e-07	4.62134e-06	4.38676e-07	-2.30563e-06	-1.42526e-06	-1.59137e-06	1.66596e-05	-7.5674e-06	-7.20856e-08	-7.80827e-07	-1.6003e-06	-3.89265e-07	-2.45552e-06	9.73979e-08	2.90185e-05	2.75455e-06	-1.44776e-05	-8.9495e-06	-9.9926e-06	0.000104609	-4.75174e-05	-4.52642e-07	-4.90299e-06	-1.00486e-05	-2.44428e-06	-1.54188e-05	6.11583e-07	6.31818e-06	5.99747e-07	-3.15219e-06	-1.94857e-06	-2.17569e-06	2.27766e-05	-1.0346e-05	-9.85536e-08	-1.06753e-06	-2.18789e-06
QuestSC_FoodPlate	1.47612e-06	7.7604e-07	1.42733e-07	-2.77349e-06	-9.66044e-06	-1.06927e-05	2.88479e-05	-1.77425e-06	-1.03001e-06	-1.72769e-06	-3.08534e-06	-1.22962e-07	5.20147e-07	1.04468e-06	5.49217e-07	1.01015e-07	-1.96285e-06	-6.83686e-06	-7.5674e-06	2.04161e-05	-1.25567e-06	-7.28956e-07	-1.22271e-06	-2.18355e-06	-8.70226e-08	3.68118e-07	6.55977e-06	3.44866e-06	6.34293e-07	-1.23252e-05	-4.29302e-05	-4.75174e-05	0.000128198	-7.88462e-06	-4.57728e-06	-7.6777e-06	-1.3711e-05	-5.46435e-07	2.31149e-06	1.42826e-06	7.50876e-07	1.38104e-07	-2.68355e-06	-9.34718e-06	-1.0346e-05	2.79124e-05	-1.71672e-06	-9.9661e-07	-1.67166e-06
QuestSC_BrushHair	7.89215e-06	5.11259e-08	-4.3969e-06	-1.05276e-06	-2.42845e-06	-1.01856e-07	-1.77425e-06	2.69805e-05	-6.997e-07	-1.18975e-05	-4.96431e-06	-1.37844e-06	-3.77397e-08	5.58542e-06	3.61827e-08	-3.11176e-06	-7.45059e-07	-1.71866e-06	-7.20856e-08	-1.25567e-06	1.90946e-05	-4.9519e-07	-8.4201e-06	-3.51333e-06	-9.7555e-07	-2.6709e-08	3.50721e-05	2.27199e-07	-1.95395e-05	-4.6784e-06	-1.07918e-05	-4.52642e-07	-7.88462e-06	0.000119899	-3.10941e-06	-5.28717e-05	-2.2061e-05	-6.1257e-06	-1.67712e-07	7.63624e-06	4.94681e-08	-4.25432e-06	-1.01863e-06	-2.3497e-06	-9.85536e-08	-1.71672e-06	2.61056e-05	-6.77011e-07	-1.15117e-05
QuestSC_UsualPain	9.80579e-06	-1.20664e-05	-1.9311e-06	-2.71206e-07	2.41968e-06	-1.1033e-06	-1.03001e-06	-6.997e-07	2.37915e-05	-1.53797e-06	-2.37736e-07	-4.33959e-06	-3.60173e-06	6.93974e-06	-8.53961e-06	-1.36668e-06	-1.91938e-07	1.71245e-06	-7.80827e-07	-7.28956e-07	-4.9519e-07	1.68376e-05	-1.08845e-06	-1.6825e-07	-3.07121e-06	-2.54901e-06	4.35762e-05	-5.36222e-05	-8.58167e-06	-1.20522e-06	1.07529e-05	-4.90299e-06	-4.57728e-06	-3.10941e-06	0.000105727	-6.83462e-06	-1.05648e-06	-1.92848e-05	-1.60058e-05	9.48783e-06	-1.16751e-05	-1.86848e-06	-2.62412e-07	2.34122e-06	-1.06753e-06	-9.9661e-07	-6.77011e-07	2.302e-05	-1.4881e-06
QuestSC_Wardrobe	1.41821e-05	-9.69097e-08	-4.91838e-06	-9.43884e-07	1.92368e-07	-2.26121e-06	-1.72769e-06	-1.18975e-05	-1.53797e-06	2.90328e-05	-5.72695e-06	-2.99476e-06	-4.15335e-07	1.00369e-05	-6.85847e-08	-3.48082e-06	-6.68004e-07	1.36142e-07	-1.6003e-06	-1.22271e-06	-8.4201e-06	-1.08845e-06	2.0547e-05	-4.05307e-06	-2.11944e-06	-2.9394e-07	6.30242e-05	-4.30659e-07	-2.18569e-05	-4.19455e-06	8.54869e-07	-1.00486e-05	-7.6777e-06	-5.28717e-05	-6.83462e-06	0.000129019	-2.54501e-05	-1.33085e-05	-1.84572e-06	1.37223e-05	-9.37672e-08	-4.75889e-06	-9.13277e-07	1.8613e-07	-2.18789e-06	-1.67166e-06	-1.15117e-05	-1.4881e-06	2.80914e-05
QuestSC_WashandDry	4.37905e-06	5.05651e-07	-7.15107e-06	-5.29098e-06	-6.82076e-06	-5.50029e-07	-3.08534e-06	-4.96431e-06	-2.37736e-07	-5.72695e-06	3.47824e-05	-1.95758e-06	-1.36807e-06	3.09913e-06	3.57858e-07	-5.06094e-06	-3.74452e-06	-4.82717e-06	-3.89265e-07	-2.18355e-06	-3.51333e-06	-1.6825e-07	-4.05307e-06	2.46161e-05	-1.38541e-06	-9.68208e-07	1.94601e-05	2.24707e-06	-3.17788e-05	-2.35127e-05	-3.03109e-05	-2.44428e-06	-1.3711e-05	-2.2061e-05	-1.05648e-06	-2.54501e-05	0.00015457	-8.69932e-06	-6.0796e-06	4.23705e-06	4.89254e-07	-6.91919e-06	-5.11941e-06	-6.59958e-06	-5.32193e-07	-2.98529e-06	-4.80333e-06	-2.30027e-07	-5.54125e-06
QuestSC_PainWork	-1.00215e-06	-5.05536e-06	-2.45139e-06	-9.69782e-07	-1.15689e-06	-3.46964e-06	-1.22962e-07	-1.37844e-06	-4.33959e-06	-2.99476e-06	-1.95758e-06	2.69477e-05	-2.19989e-06	-7.09242e-07	-3.57777e-06	-1.7349e-06	-6.86332e-07	-8.18754e-07	-2.45552e-06	-8.70226e-08	-9.7555e-07	-3.07121e-06	-2.11944e-06	-1.38541e-06	1.90714e-05	-1.5569e-06	-4.45349e-06	-2.24656e-05	-1.08938e-05	-4.30963e-06	-5.14114e-06	-1.54188e-05	-5.46435e-07	-6.1257e-06	-1.92848e-05	-1.33085e-05	-8.69932e-06	0.000119754	-9.77613e-06	-9.69657e-07	-4.89143e-06	-2.3719e-06	-9.38335e-07	-1.11938e-06	-3.35713e-06	-1.18975e-07	-1.33375e-06	-4.19888e-06	-2.89765e-06
QuestSC_PainNight	7.60798e-06	-6.39091e-06	-2.1995e-06	-6.81578e-07	8.74986e-07	1.37622e-07	5.20147e-07	-3.77397e-08	-3.60173e-06	-4.15335e-07	-1.36807e-06	-2.19989e-06	1.37796e-05	5.38431e-06	-4.52296e-06	-1.55662e-06	-4.82365e-07	6.19243e-07	9.73979e-08	3.68118e-07	-2.6709e-08	-2.54901e-06	-2.9394e-07	-9.68208e-07	-1.5569e-06	9.75207e-06	3.38093e-05	-2.84007e-05	-9.77439e-06	-3.02888e-06	3.88837e-06	6.11583e-07	2.31149e-06	-1.67712e-07	-1.60058e-05	-1.84572e-06	-6.0796e-06	-9.77613e-06	6.12354e-05	7.36128e-06	-6.18368e-06	-2.12817e-06	-6.59477e-07	8.46614e-07	1.3316e-07	5.03281e-07	-3.65159e-08	-3.48494e-06	-4.01867e-07
QuestPD_(Intercept)	0.000362601	-1.01292e-05	-1.95011e-05	-3.6376e-05	-7.3689e-05	6.12989e-06	1.38569e-06	7.40867e-06	9.20508e-06	1.33133e-05	4.11078e-06	-9.4076e-07	7.14191e-06	0.000177642	-4.9624e-06	-9.55379e-06	-1.7821e-05	-3.6101e-05	3.0031e-06	6.78866e-07	3.62959e-06	4.50967e-06	6.52233e-06	2.01392e-06	-4.60888e-07	3.4989e-06	0.000373739	-1.04403e-05	-2.01001e-05	-3.74933e-05	-7.59525e-05	6.31818e-06	1.42826e-06	7.63624e-06	9.48783e-06	1.37223e-05	4.23705e-06	-9.69657e-07	7.36128e-06	0.00164331	-4.59055e-05	-8.8379e-05	-0.000164856	-0.000333959	2.77807e-05	6.27996e-06	3.35761e-05	4.17174e-05	6.03359e-05
QuestPD_WorstPain	-1.01292e-05	3.13589e-05	-6.63006e-06	-2.49158e-07	6.29463e-07	5.81874e-07	7.28498e-07	4.79938e-08	-1.13272e-05	-9.09728e-08	4.74674e-07	-4.74566e-06	-5.99939e-06	-4.9624e-06	1.53631e-05	-3.24814e-06	-1.22065e-07	3.08381e-07	2.85066e-07	3.56899e-07	2.35127e-08	-5.54932e-06	-4.45686e-08	2.32548e-07	-2.32495e-06	-2.93917e-06	-1.04403e-05	3.23222e-05	-6.83371e-06	-2.56811e-07	6.48798e-07	5.99747e-07	7.50876e-07	4.94681e-08	-1.16751e-05	-9.37672e-08	4.89254e-07	-4.89143e-06	-6.18368e-06	-4.59055e-05	0.000142119	-3.00474e-05	-1.12918e-06	2.85273e-06	2.63705e-06	3.30156e-06	2.17508e-07	-5.13349e-05	-4.12289e-07
QuestPD_Dressing	-1.95011e-05	-6.63006e-06	4.42404e-05	-7.16641e-06	-2.02573e-06	-3.05825e-06	1.33989e-07	-4.12753e-06	-1.8128e-06	-4.61707e-06	-6.71299e-06	-2.30122e-06	-2.06475e-06	-9.55379e-06	-3.24814e-06	2.16739e-05	-3.5109e-06	-9.92429e-07	-1.49827e-06	6.56425e-08	-2.02212e-06	-8.88111e-07	-2.26195e-06	-3.28877e-06	-1.12739e-06	-1.01154e-06	-2.01001e-05	-6.83371e-06	4.55994e-05	-7.38654e-06	-2.08796e-06	-3.15219e-06	1.38104e-07	-4.25432e-06	-1.86848e-06	-4.75889e-06	-6.91919e-06	-2.3719e-06	-2.12817e-06	-8.8379e-05	-3.00474e-05	0.000200498	-3.24782e-05	-9.18063e-06	-1.386e-05	6.07237e-07	-1.8706e-05	-8.21562e-06	-2.09246e-05
QuestPD_PublicTrans	-3.6376e-05	-2.49158e-07	-7.16641e-06	3.62628e-05	-6.87296e-06	-1.8905e-06	-2.60358e-06	-9.88269e-07	-2.54592e-07	-8.8606e-07	-4.96684e-06	-9.10371e-07	-6.39823e-07	-1.7821e-05	-1.22065e-07	-3.5109e-06	1.77655e-05	-3.36714e-06	-9.26177e-07	-1.27552e-06	-4.84164e-07	-1.24727e-07	-4.34091e-07	-2.43331e-06	-4.46001e-07	-3.13456e-07	-3.74933e-05	-2.56811e-07	-7.38654e-06	3.73767e-05	-7.08408e-06	-1.94857e-06	-2.68355e-06	-1.01863e-06	-2.62412e-07	-9.13277e-07	-5.11941e-06	-9.38335e-07	-6.59477e-07	-0.000164856	-1.12918e-06	-3.24782e-05	0.000164343	-3.11483e-05	-8.56776e-06	-1.17994e-05	-4.47884e-06	-1.15381e-06	-4.01563e-06
QuestPD_KnifeAndFork	-7.3689e-05	6.29463e-07	-2.02573e-06	-6.87296e-06	4.38408e-05	-2.11085e-06	-9.06862e-06	-2.27968e-06	2.27144e-06	1.80583e-07	-6.40291e-06	-1.08602e-06	8.21383e-07	-3.6101e-05	3.08381e-07	-9.92429e-07	-3.36714e-06	2.14781e-05	-1.03413e-06	-4.44282e-06	-1.11684e-06	1.11281e-06	8.84698e-08	-3.13685e-06	-5.32053e-07	4.02405e-07	-7.59525e-05	6.48798e-07	-2.08796e-06	-7.08408e-06	4.51875e-05	-2.17569e-06	-9.34718e-06	-2.3497e-06	2.34122e-06	1.8613e-07	-6.59958e-06	-1.11938e-06	8.46614e-07	-0.000333959	2.85273e-06	-9.18063e-06	-3.11483e-05	0.000198687	-9.56637e-06	-4.1099e-05	-1.03315e-05	1.02942e-05	8.18404e-07
QuestPD_Shopping	6.12989e-06	5.81874e-07	-3.05825e-06	-1.8905e-06	-2.11085e-06	2.20978e-05	-1.00376e-05	-9.56166e-08	-1.03571e-06	-2.12268e-06	-5.16333e-07	-3.25708e-06	1.29191e-07	3.0031e-06	2.85066e-07	-1.49827e-06	-9.26177e-07	-1.03413e-06	1.0826e-05	-4.91754e-06	-4.68436e-08	-5.07407e-07	-1.03993e-06	-2.52957e-07	-1.59568e-06	6.32923e-08	6.31818e-06	5.99747e-07	-3.15219e-06	-1.94857e-06	-2.17569e-06	2.27766e-05	-1.0346e-05	-9.85536e-08	-1.06753e-06	-2.18789e-06	-5.32193e-07	-3.35713e-06	1.3316e-07	2.77807e-05	2.63705e-06	-1.386e-05	-8.56776e-06	-9.56637e-06	0.000100147	-4.54906e-05	-4.33335e-07	-4.69385e-06	-9.62001e-06
QuestPD_FoodPlate	1.38569e-06	7.28498e-07	1.33989e-07	-2.60358e-06	-9.06862e-06	-1.00376e-05	2.70806e-05	-1.66556e-06	-9.6691e-07	-1.62185e-06	-2.89633e-06	-1.15429e-07	4.88282e-07	6.78866e-07	3.56899e-07	6.56425e-08	-1.27552e-06	-4.44282e-06	-4.91754e-06	1.32671e-05	-8.15974e-07	-4.737e-07	-7.9456e-07	-1.41894e-06	-5.65502e-08	2.39215e-07	1.42826e-06	7.50876e-07	1.38104e-07	-2.68355e-06	-9.34718e-06	-1.0346e-05	2.79124e-05	-1.71672e-06	-9.9661e-07	-1.67166e-06	-2.98529e-06	-1.18975e-07	5.03281e-07	6.27996e-06	3.30156e-06	6.07237e-07	-1.17994e-05	-4.1099e-05	-4.54906e-05	0.000122729	-7.5483e-06	-4.38204e-06	-7.35021e-06
QuestPD_BrushHair	7.40867e-06	4.79938e-08	-4.12753e-06	-9.88269e-07	-2.27968e-06	-9.56166e-08	-1.66556e-06	2.53277e-05	-6.56835e-07	-1.11687e-05	-4.66019e-06	-1.294e-06	-3.54277e-08	3.62959e-06	2.35127e-08	-2.02212e-06	-4.84164e-07	-1.11684e-06	-4.68436e-08	-8.15974e-07	1.24083e-05	-3.21791e-07	-5.47166e-06	-2.28308e-06	-6.33944e-07	-1.73564e-08	7.63624e-06	4.94681e-08	-4.25432e-06	-1.01863e-06	-2.3497e-06	-9.85536e-08	-1.71672e-06	2.61056e-05	-6.77011e-07	-1.15117e-05	-4.80333e-06	-1.33375e-06	-3.65159e-08	3.35761e-05	2.17508e-07	-1.8706e-05	-4.47884e-06	-1.03315e-05	-4.33335e-07	-7.5483e-06	0.000114785	-2.97678e-06	-5.06165e-05
QuestPD_UsualPain	9.20508e-06	-1.13272e-05	-1.8128e-06	-2.54592e-07	2.27144e-06	-1.03571e-06	-9.6691e-07	-6.56835e-07	2.2334e-05	-1.44375e-06	-2.23171e-07	-4.07374e-06	-3.38109e-06	4.50967e-06	-5.54932e-06	-8.88111e-07	-1.24727e-07	1.11281e-06	-5.07407e-07	-4.737e-07	-3.21791e-07	1.09417e-05	-7.0731e-07	-1.09334e-07	-1.99577e-06	-1.65643e-06	9.48783e-06	-1.16751e-05	-1.86848e-06	-2.62412e-07	2.34122e-06	-1.06753e-06	-9.9661e-07	-6.77011e-07	2.302e-05	-1.4881e-06	-2.30027e-07	-4.19888e-06	-3.48494e-06	4.17174e-05	-5.13349e-05	-8.21562e-06	-1.15381e-06	1.02942e-05	-4.69385e-06	-4.38204e-06	-2.97678e-06	0.000101218	-6.54309e-06
QuestPD_Wardrobe	1.33133e-05	-9.09728e-08	-4.61707e-06	-8.8606e-07	1.80583e-07	-2.12268e-06	-1.62185e-06	-1.11687e-05	-1.44375e-06	2.72542e-05	-5.37611e-06	-2.81129e-06	-3.89891e-07	6.52233e-06	-4.45686e-08	-2.26195e-06	-4.34091e-07	8.84698e-08	-1.03993e-06	-7.9456e-07	-5.47166e-06	-7.0731e-07	1.33521e-05	-2.63382e-06	-1.37728e-06	-1.91012e-07	1.37223e-05	-9.37672e-08	-4.75889e-06	-9.13277e-07	1.8613e-07	-2.18789e-06	-1.67166e-06	-1.15117e-05	-1.4881e-06	2.80914e-05	-5.54125e-06	-2.89765e-06	-4.01867e-07	6.03359e-05	-4.12289e-07	-2.09246e-05	-4.01563e-06	8.18404e-07	-9.62001e-06	-7.35021e-06	-5.06165e-05	-6.54309e-06	0.000123516
QuestPD_WashandDry	4.11078e-06	4.74674e-07	-6.71299e-06	-4.96684e-06	-6.40291e-06	-5.16333e-07	-2.89633e-06	-4.66019e-06	-2.23171e-07	-5.37611e-06	3.26515e-05	-1.83765e-06	-1.28426e-06	2.01392e-06	2.32548e-07	-3.28877e-06	-2.43331e-06	-3.13685e-06	-2.52957e-07	-1.41894e-06	-2.28308e-06	-1.09334e-07	-2.63382e-06	1.59964e-05	-9.00286e-07	-6.29173e-07	4.23705e-06	4.89254e-07	-6.91919e-06	-5.11941e-06	-6.59958e-06	-5.32193e-07	-2.98529e-06	-4.80333e-06	-2.30027e-07	-5.54125e-06	3.36545e-05	-1.8941e-06	-1.32371e-06	1.86301e-05	2.15122e-06	-3.04233e-05	-2.25097e-05	-2.9018e-05	-2.34002e-06	-1.31262e-05	-2.112e-05	-1.01141e-06	-2.43646e-05
QuestPD_PainWork	-9.4076e-07	-4.74566e-06	-2.30122e-06	-9.10371e-07	-1.08602e-06	-3.25708e-06	-1.15429e-07	-1.294e-06	-4.07374e-06	-2.81129e-06	-1.83765e-06	2.52969e-05	-2.06512e-06	-4.60888e-07	-2.32495e-06	-1.12739e-06	-4.46001e-07	-5.32053e-07	-1.59568e-06	-5.65502e-08	-6.33944e-07	-1.99577e-06	-1.37728e-06	-9.00286e-07	1.23932e-05	-1.01172e-06	-9.69657e-07	-4.89143e-06	-2.3719e-06	-9.38335e-07	-1.11938e-06	-3.35713e-06	-1.18975e-07	-1.33375e-06	-4.19888e-06	-2.89765e-06	-1.8941e-06	2.60739e-05	-2.12855e-06	-4.26353e-06	-2.15073e-05	-1.04291e-05	-4.12581e-06	-4.92185e-06	-1.47611e-05	-5.23127e-07	-5.8644e-06	-1.84622e-05	-1.27408e-05
QuestPD_PainNight	7.14191e-06	-5.99939e-06	-2.06475e-06	-6.39823e-07	8.21383e-07	1.29191e-07	4.88282e-07	-3.54277e-08	-3.38109e-06	-3.89891e-07	-1.28426e-06	-2.06512e-06	1.29354e-05	3.4989e-06	-2.93917e-06	-1.01154e-06	-3.13456e-07	4.02405e-07	6.32923e-08	2.39215e-07	-1.73564e-08	-1.65643e-06	-1.91012e-07	-6.29173e-07	-1.01172e-06	6.33721e-06	7.36128e-06	-6.18368e-06	-2.12817e-06	-6.59477e-07	8.46614e-07	1.3316e-07	5.03281e-07	-3.65159e-08	-3.48494e-06	-4.01867e-07	-1.32371e-06	-2.12855e-06	1.33328e-05	3.23671e-05	-2.71893e-05	-9.35746e-06	-2.89968e-06	3.72251e-06	5.85496e-07	2.2129e-06	-1.60558e-07	-1.53231e-05	-1.76699e-06
QuestAD_(Intercept)	0.000355111	-9.91997e-06	-1.90983e-05	-3.56246e-05	-7.21669e-05	6.00327e-06	1.35707e-06	7.25564e-06	9.01494e-06	1.30383e-05	4.02587e-06	-9.21328e-07	6.99439e-06	0.000205586	-5.743e-06	-1.10566e-05	-2.06243e-05	-4.17798e-05	3.4755e-06	7.85654e-07	4.20053e-06	5.21905e-06	7.54832e-06	2.33071e-06	-5.33388e-07	4.04929e-06	0.000299014	-8.3529e-06	-1.60813e-05	-2.9997e-05	-6.07666e-05	5.05493e-06	1.14269e-06	6.10946e-06	7.59084e-06	1.09786e-05	3.3899e-06	-7.75785e-07	5.88948e-06	0.000347524	-9.70803e-06	-1.86902e-05	-3.48635e-05	-7.0625e-05	5.87501e-06	1.32808e-06	7.10062e-06	8.82234e-06	1.27598e-05
QuestAD_WorstPain	-9.91997e-06	3.07112e-05	-6.49311e-06	-2.44011e-07	6.16461e-07	5.69855e-07	7.13451e-07	4.70025e-08	-1.10932e-05	-8.90938e-08	4.64869e-07	-4.64763e-06	-5.87547e-06	-5.743e-06	1.77797e-05	-3.75908e-06	-1.41266e-07	3.5689e-07	3.29908e-07	4.13041e-07	2.72113e-08	-6.42225e-06	-5.15794e-08	2.69128e-07	-2.69067e-06	-3.40151e-06	-8.3529e-06	2.58597e-05	-5.46739e-06	-2.05465e-07	5.19078e-07	4.79834e-07	6.00746e-07	3.95775e-08	-9.34082e-06	-7.50195e-08	3.91433e-07	-3.91344e-06	-4.94732e-06	-9.70803e-06	3.0055e-05	-6.35439e-06	-2.38798e-07	6.03291e-07	5.5768e-07	6.98208e-07	4.59983e-08	-1.08562e-05	-8.71903e-08
QuestAD_Dressing	-1.90983e-05	-6.49311e-06	4.33266e-05	-7.01838e-06	-1.98389e-06	-2.99508e-06	1.31221e-07	-4.04228e-06	-1.77536e-06	-4.5217e-06	-6.57433e-06	-2.25369e-06	-2.0221e-06	-1.10566e-05	-3.75908e-06	2.50832e-05	-4.06318e-06	-1.14854e-06	-1.73396e-06	7.59683e-08	-2.34021e-06	-1.02781e-06	-2.61777e-06	-3.8061e-06	-1.30473e-06	-1.17066e-06	-1.60813e-05	-5.46739e-06	3.64823e-05	-5.90968e-06	-1.67049e-06	-2.52195e-06	1.10492e-07	-3.40372e-06	-1.4949e-06	-3.8074e-06	-5.53577e-06	-1.89767e-06	-1.70267e-06	-1.86902e-05	-6.35439e-06	4.2401e-05	-6.86843e-06	-1.94151e-06	-2.93109e-06	1.28418e-07	-3.95592e-06	-1.73743e-06	-4.4251e-06
QuestAD_PublicTrans	-3.56246e-05	-2.44011e-07	-7.01838e-06	3.55138e-05	-6.731e-06	-1.85145e-06	-2.5498e-06	-9.67856e-07	-2.49333e-07	-8.67758e-07	-4.86425e-06	-8.91567e-07	-6.26607e-07	-2.06243e-05	-1.41266e-07	-4.06318e-06	2.05601e-05	-3.8968e-06	-1.07187e-06	-1.47617e-06	-5.60324e-07	-1.44347e-07	-5.02375e-07	-2.81608e-06	-5.16158e-07	-3.62764e-07	-2.9997e-05	-2.05465e-07	-5.90968e-06	2.99036e-05	-5.66769e-06	-1.55898e-06	-2.14701e-06	-8.14963e-07	-2.09946e-07	-7.30678e-07	-4.09584e-06	-7.50725e-07	-5.27621e-07	-3.48635e-05	-2.38798e-07	-6.86843e-06	3.4755e-05	-6.58719e-06	-1.8119e-06	-2.49532e-06	-9.47178e-07	-2.44006e-07	-8.49219e-07
QuestAD_KnifeAndFork	-7.21669e-05	6.16461e-07	-1.98389e-06	-6.731e-06	4.29353e-05	-2.06725e-06	-8.88131e-06	-2.23259e-06	2.22453e-06	1.76853e-07	-6.27065e-06	-1.06359e-06	8.04417e-07	-4.17798e-05	3.5689e-07	-1.14854e-06	-3.8968e-06	2.48567e-05	-1.1968e-06	-5.14169e-06	-1.29252e-06	1.28785e-06	1.02386e-07	-3.63029e-06	-6.15747e-07	4.65704e-07	-6.07666e-05	5.19078e-07	-1.67049e-06	-5.66769e-06	3.61528e-05	-1.74068e-06	-7.47832e-06	-1.8799e-06	1.87312e-06	1.48916e-07	-5.28007e-06	-8.95572e-07	6.77343e-07	-7.0625e-05	6.03291e-07	-1.94151e-06	-6.58719e-06	4.2018e-05	-2.02308e-06	-8.69156e-06	-2.18489e-06	2.177e-06	1.73075e-07
QuestAD_Shopping	6.00327e-06	5.69855e-07	-2.99508e-06	-1.85145e-06	-2.06725e-06	2.16414e-05	-9.8303e-06	-9.36416e-08	-1.01432e-06	-2.07884e-06	-5.05668e-07	-3.1898e-06	1.26523e-07	3.4755e-06	3.29908e-07	-1.73396e-06	-1.07187e-06	-1.1968e-06	1.25289e-05	-5.69109e-06	-5.42123e-08	-5.87224e-07	-1.20351e-06	-2.92748e-07	-1.84669e-06	7.32484e-08	5.05493e-06	4.79834e-07	-2.52195e-06	-1.55898e-06	-1.74068e-06	1.82226e-05	-8.27739e-06	-7.88489e-08	-8.54087e-07	-1.75044e-06	-4.25787e-07	-2.68591e-06	1.06536e-07	5.87501e-06	5.5768e-07	-2.93109e-06	-1.8119e-06	-2.02308e-06	2.1179e-05	-9.62027e-06	-9.16409e-08	-9.92649e-07	-2.03443e-06
QuestAD_FoodPlate	1.35707e-06	7.13451e-07	1.31221e-07	-2.5498e-06	-8.88131e-06	-9.8303e-06	2.65212e-05	-1.63115e-06	-9.46938e-07	-1.58835e-06	-2.8365e-06	-1.13045e-07	4.78197e-07	7.85654e-07	4.13041e-07	7.59683e-08	-1.47617e-06	-5.14169e-06	-5.69109e-06	1.5354e-05	-9.44329e-07	-5.48214e-07	-9.19547e-07	-1.64215e-06	-6.54457e-08	2.76844e-07	1.14269e-06	6.00746e-07	1.10492e-07	-2.14701e-06	-7.47832e-06	-8.27739e-06	2.23316e-05	-1.37348e-06	-7.97349e-07	-1.33743e-06	-2.38842e-06	-9.51874e-08	4.02655e-07	1.32808e-06	6.98208e-07	1.28418e-07	-2.49532e-06	-8.69156e-06	-9.62027e-06	2.59546e-05	-1.5963e-06	-9.26707e-07	-1.55441e-06
QuestAD_BrushHair	7.25564e-06	4.70025e-08	-4.04228e-06	-9.67856e-07	-2.23259e-06	-9.36416e-08	-1.63115e-06	2.48045e-05	-6.43268e-07	-1.0938e-05	-4.56393e-06	-1.26727e-06	-3.46959e-08	4.20053e-06	2.72113e-08	-2.34021e-06	-5.60324e-07	-1.29252e-06	-5.42123e-08	-9.44329e-07	1.43602e-05	-3.72409e-07	-6.33237e-06	-2.64221e-06	-7.33666e-07	-2.00866e-08	6.10946e-06	3.95775e-08	-3.40372e-06	-8.14963e-07	-1.8799e-06	-7.88489e-08	-1.37348e-06	2.08861e-05	-5.4165e-07	-9.2101e-06	-3.84296e-06	-1.06708e-06	-2.92149e-08	7.10062e-06	4.59983e-08	-3.95592e-06	-9.47178e-07	-2.18489e-06	-9.16409e-08	-1.5963e-06	2.42746e-05	-6.29524e-07	-1.07043e-05
QuestAD_UsualPain	9.01494e-06	-1.10932e-05	-1.77536e-06	-2.49333e-07	2.22453e-06	-1.01432e-06	-9.46938e-07	-6.43268e-07	2.18726e-05	-1.41393e-06	-2.18562e-07	-3.9896e-06	-3.31125e-06	5.21905e-06	-6.42225e-06	-1.02781e-06	-1.44347e-07	1.28785e-06	-5.87224e-07	-5.48214e-07	-3.72409e-07	1.26628e-05	-8.18572e-07	-1.26533e-07	-2.30971e-06	-1.91699e-06	7.59084e-06	-9.34082e-06	-1.4949e-06	-2.09946e-07	1.87312e-06	-8.54087e-07	-7.97349e-07	-5.4165e-07	1.84174e-05	-1.19057e-06	-1.84035e-07	-3.35936e-06	-2.78817e-06	8.82234e-06	-1.08562e-05	-1.73743e-06	-2.44006e-07	2.177e-06	-9.92649e-07	-9.26707e-07	-6.29524e-07	2.14053e-05	-1.38372e-06
QuestAD_Wardrobe	1.30383e-05	-8.90938e-08	-4.5217e-06	-8.67758e-07	1.76853e-07	-2.07884e-06	-1.58835e-06	-1.0938e-05	-1.41393e-06	2.66912e-05	-5.26507e-06	-2.75322e-06	-3.81838e-07	7.54832e-06	-5.15794e-08	-2.61777e-06	-5.02375e-07	1.02386e-07	-1.20351e-06	-9.19547e-07	-6.33237e-06	-8.18572e-07	1.54525e-05	-3.04812e-06	-1.59393e-06	-2.21059e-07	1.09786e-05	-7.50195e-08	-3.8074e-06	-7.30678e-07	1.48916e-07	-1.75044e-06	-1.33743e-06	-9.2101e-06	-1.19057e-06	2.24748e-05	-4.43334e-06	-2.31829e-06	-3.21518e-07	1.27598e-05	-8.71903e-08	-4.4251e-06	-8.49219e-07	1.73075e-07	-2.03443e-06	-1.55441e-06	-1.07043e-05	-1.38372e-06	2.6121e-05
QuestAD_WashandDry	4.02587e-06	4.64869e-07	-6.57433e-06	-4.86425e-06	-6.27065e-06	-5.05668e-07	-2.8365e-06	-4.56393e-06	-2.18562e-07	-5.26507e-06	3.19771e-05	-1.7997e-06	-1.25773e-06	2.33071e-06	2.69128e-07	-3.8061e-06	-2.81608e-06	-3.63029e-06	-2.92748e-07	-1.64215e-06	-2.64221e-06	-1.26533e-07	-3.04812e-06	1.85126e-05	-1.0419e-06	-7.28144e-07	3.3899e-06	3.91433e-07	-5.53577e-06	-4.09584e-06	-5.28007e-06	-4.25787e-07	-2.38842e-06	-3.84296e-06	-1.84035e-07	-4.43334e-06	2.69257e-05	-1.5154e-06	-1.05905e-06	3.93986e-06	4.54937e-07	-6.43387e-06	-4.76033e-06	-6.13668e-06	-4.94864e-07	-2.7759e-06	-4.46642e-06	-2.13892e-07	-5.15258e-06
QuestAD_PainWork	-9.21328e-07	-4.64763e-06	-2.25369e-06	-8.91567e-07	-1.06359e-06	-3.1898e-06	-1.13045e-07	-1.26727e-06	-3.9896e-06	-2.75322e-06	-1.7997e-06	2.47744e-05	-2.02246e-06	-5.33388e-07	-2.69067e-06	-1.30473e-06	-5.16158e-07	-6.15747e-07	-1.84669e-06	-6.54457e-08	-7.33666e-07	-2.30971e-06	-1.59393e-06	-1.0419e-06	1.43427e-05	-1.17087e-06	-7.75785e-07	-3.91344e-06	-1.89767e-06	-7.50725e-07	-8.95572e-07	-2.68591e-06	-9.51874e-08	-1.06708e-06	-3.35936e-06	-2.31829e-06	-1.5154e-06	2.08607e-05	-1.70297e-06	-9.01644e-07	-4.54834e-06	-2.20554e-06	-8.72519e-07	-1.04086e-06	-3.12165e-06	-1.1063e-07	-1.2402e-06	-3.90436e-06	-2.6944e-06
QuestAD_PainNight	6.99439e-06	-5.87547e-06	-2.0221e-06	-6.26607e-07	8.04417e-07	1.26523e-07	4.78197e-07	-3.46959e-08	-3.31125e-06	-3.81838e-07	-1.25773e-06	-2.02246e-06	1.26683e-05	4.04929e-06	-3.40151e-06	-1.17066e-06	-3.62764e-07	4.65704e-07	7.32484e-08	2.76844e-07	-2.00866e-08	-1.91699e-06	-2.21059e-07	-7.28144e-07	-1.17087e-06	7.33408e-06	5.88948e-06	-4.94732e-06	-1.70267e-06	-5.27621e-07	6.77343e-07	1.06536e-07	4.02655e-07	-2.92149e-08	-2.78817e-06	-3.21518e-07	-1.05905e-06	-1.70297e-06	1.0667e-05	6.84495e-06	-5.74995e-06	-1.9789e-06	-6.1322e-07	7.87231e-07	1.2382e-07	4.6798e-07	-3.39546e-08	-3.2405e-06	-3.7368e-07
[truncated: 16 more columns]
